# Supplementary material for: GDF15 linked to maternal risk of nausea and vomiting during pregnancy
Source: Nature. 2023 Dec 13;625(7996):760–7. doi: 10.1038/s41586-023-06921-9 (PMC10808057; doi:10.1038/s41586-023-06921-9)
Supplement: Supplementary file 4 — Demographics of C211G carriers and controls. [file 41586_2023_6921_MOESM4_ESM.xlsx]

## Sheet: supplementary_table_7
Supplementary Table 7. Demographics of C211G Carriers and Controls
Age	Sex	Status
27	Male	Control
27	Male	Control
27	Male	Control
27	Male	Control
27	Male	Carrier
27	Male	Control
27	Male	Control
28	Female	Control
28	Female	Control
28	Female	Control
28	Female	Control
28	Female	Carrier
28	Female	Control
28	Female	Control
31	Female	Control
31	Female	Control
31	Female	Control
31	Female	Control
31	Female	Carrier
31	Female	Control
31	Female	Control
34	Male	Control
34	Male	Control
34	Male	Control
34	Male	Control
34	Male	Carrier
34	Male	Control
34	Male	Control
45	Female	Control
45	Female	Control
45	Female	Control
45	Female	Control
45	Female	Carrier
45	Female	Control
45	Female	Control
61	Male	Control
61	Male	Control
61	Male	Control
61	Male	Control
61	Male	Carrier
61	Male	Control
61	Male	Control
75	Male	Control
75	Male	Control
75	Male	Control
75	Male	Control
75	Female	Control
75	Female	Control
75	Female	Control
75	Female	Control
75	Male	Carrier
75	Male	Control
75	Male	Control
75	Female	Carrier
75	Female	Control
75	Female	Control
78	Female	Control
78	Female	Control
78	Female	Control
78	Female	Control
78	Female	Carrier
78	Female	Control
78	Female	Control
83	Female	Control
83	Female	Control
83	Female	Control
83	Female	Control
83	Female	Carrier
83	Female	Control
83	Female	Control
