# Supplementary material for: GDF15 linked to maternal risk of nausea and vomiting during pregnancy
Source: Nature. 2023 Dec 13;625(7996):760–7. doi: 10.1038/s41586-023-06921-9 (PMC10808057; doi:10.1038/s41586-023-06921-9)
Supplement: Supplementary file 5 — Source Data Fig. 1 [file 41586_2023_6921_MOESM5_ESM.xlsx]

## Sheet: 2023_02_26_source_data_figure_1
Group	Natural log-transformed GDF15 concentrations	gdf15_raw
No Nausea or Vomiting	8.05643	3154
No Nausea or Vomiting	9.18758	9775
No Nausea or Vomiting	9.76893	17482
Vomiting	10.0674	23562.9
Vomiting	9.9464	20877
Vomiting	9.49137	13245
No Nausea or Vomiting	8.0762	3217
Vomiting	9.64588	15458
Vomiting	9.89334	19798
Vomiting	10.522	37124
No Nausea or Vomiting	9.37755	11820
Vomiting	9.63469	15286
No Nausea or Vomiting	9.12739	9204.01
Vomiting	9.1774	9675.99
Vomiting	9.96171	21199
No Nausea or Vomiting	8.96021	7787
Vomiting	9.4462	12660
Vomiting	9.30128	10952
Vomiting	9.44121	12597
No Nausea or Vomiting	9.59649	14713
Vomiting	9.51856	13610
Vomiting	9.63069	15225
Vomiting	9.92246	20383
Vomiting	9.00024	8105
Vomiting	9.5456	13983
Vomiting	9.45689	12796
Vomiting	9.4879	13199
Vomiting	9.15641	9475
No Nausea or Vomiting	9.04464	8473
No Nausea or Vomiting	9.44026	12585
No Nausea or Vomiting	9.15715	9481.99
Vomiting	9.05882	8594
No Nausea or Vomiting	9.53784	13875
Vomiting	9.63907	15353
No Nausea or Vomiting	9.76198	17361
Vomiting	9.4265	12413
No Nausea or Vomiting	9.31928	11151
Vomiting	9.87359	19411
No Nausea or Vomiting	9.6996	16311
Vomiting	9.85891	19128
Vomiting	9.75051	17163
Vomiting	10.004	22114.1
No Nausea or Vomiting	9.04145	8446.01
No Nausea or Vomiting	9.26795	10593
Vomiting	9.87714	19480
No Nausea or Vomiting	9.58128	14491
Vomiting	10.3024	29805
No Nausea or Vomiting	9.33132	11286
Vomiting	9.29238	10855
Vomiting	10.2045	27025.1
No Nausea or Vomiting	9.51907	13617
Vomiting	9.31686	11124
No Nausea or Vomiting	10.149	25565
No Nausea or Vomiting	9.44177	12604
Vomiting	10.1558	25741
Vomiting	8.88765	7242
Vomiting	10.0587	23359.1
Vomiting	9.79004	17855
Vomiting	9.91596	20251
Vomiting	9.81039	18222
Vomiting	9.278	10700
No Nausea or Vomiting	9.30792	11025
No Nausea or Vomiting	9.45907	12824
Vomiting	9.3889	11955
Vomiting	10.2086	27135
No Nausea or Vomiting	9.63757	15330
Vomiting	9.49597	13306
No Nausea or Vomiting	9.51554	13569
No Nausea or Vomiting	10.0167	22396.9
Vomiting	9.34251	11413
No Nausea or Vomiting	9.77161	17529
Vomiting	9.44865	12691
Vomiting	9.96162	21197
Vomiting	10.2016	26947.1
No Nausea or Vomiting	9.65746	15638
Vomiting	10.0238	22557.9
Vomiting	10.2014	26940.1
No Nausea or Vomiting	9.25884	10497
No Nausea or Vomiting	8.63941	5650
Vomiting	9.61313	14960
Vomiting	9.32892	11259
No Nausea or Vomiting	9.51111	13509
No Nausea or Vomiting	9.1411	9331
No Nausea or Vomiting	9.37067	11739
Vomiting	9.62997	15214
Vomiting	9.52347	13677
No Nausea or Vomiting	9.89015	19735
Vomiting	9.44034	12586
Vomiting	9.21463	10043
Vomiting	9.7116	16508
Vomiting	9.54452	13968
Vomiting	9.41532	12275
No Nausea or Vomiting	9.27519	10670
Vomiting	9.66428	15745
No Nausea or Vomiting	9.91611	20254
Vomiting	9.68875	16135
No Nausea or Vomiting	9.54767	14012
Vomiting	9.89263	19784
No Nausea or Vomiting	9.84506	18865
Vomiting	9.41784	12306
No Nausea or Vomiting	9.54495	13974
No Nausea or Vomiting	8.92052	7484
No Nausea or Vomiting	9.41001	12210
Vomiting	8.84101	6912
No Nausea or Vomiting	9.05835	8590
Vomiting	9.26379	10549
No Nausea or Vomiting	9.76669	17443
No Nausea or Vomiting	10.4379	34128.9
Vomiting	10.3191	30305.1
No Nausea or Vomiting	9.59274	14658
Vomiting	9.46118	12851
Vomiting	9.73151	16840
Vomiting	9.5097	13490
Vomiting	9.78189	17710
Vomiting	9.53308	13809
Vomiting	9.50674	13450
No Nausea or Vomiting	10.2761	29031.9
No Nausea or Vomiting	9.71118	16501
Vomiting	10.1658	25998.1
Vomiting	9.99916	22008
Vomiting	9.30982	11046
Vomiting	9.89792	19889
No Nausea or Vomiting	9.2192	10089
No Nausea or Vomiting	10.1838	26470.1
Vomiting	9.88237	19582
Vomiting	9.68992	16154
No Nausea or Vomiting	9.48979	13224
Vomiting	9.27809	10701
No Nausea or Vomiting	9.96439	21256
Vomiting	10.0721	23673.9
No Nausea or Vomiting	9.52296	13670
Vomiting	9.51052	13501
No Nausea or Vomiting	9.618	15033
No Nausea or Vomiting	9.90214	19973
Vomiting	10.0897	24094
No Nausea or Vomiting	8.817	6748
Vomiting	9.46172	12858
Vomiting	9.3925	11998
Vomiting	9.26151	10525
Vomiting	9.4401	12583
Vomiting	9.71794	16613
No Nausea or Vomiting	9.17678	9670
Vomiting	9.90329	19996
No Nausea or Vomiting	9.2808	10730
Vomiting	10.1333	25167
Vomiting	10.4897	35944.1
Vomiting	9.68265	16037
Vomiting	8.96329	7811
No Nausea or Vomiting	9.63299	15260
Vomiting	9.33715	11352
Vomiting	9.55265	14082
No Nausea or Vomiting	9.00945	8180
Vomiting	10.0464	23073
Vomiting	10.2303	27730
Vomiting	9.6011	14781
Vomiting	9.64627	15464
Vomiting	9.52923	13756
No Nausea or Vomiting	9.46754	12933
Vomiting	9.24377	10340
No Nausea or Vomiting	9.08034	8780.99
Vomiting	9.92412	20417
No Nausea or Vomiting	9.71806	16615
No Nausea or Vomiting	9.46258	12869
Vomiting	9.88593	19652
Vomiting	9.20049	9902
No Nausea or Vomiting	8.84376	6931
No Nausea or Vomiting	8.92851	7544
No Nausea or Vomiting	9.45681	12795
No Nausea or Vomiting	9.43819	12559
No Nausea or Vomiting	9.64323	15417
Vomiting	9.86755	19294
Vomiting	9.67797	15962
Vomiting	9.87776	19492
Vomiting	9.47332	13008
Vomiting	9.47754	13063
Vomiting	9.50443	13419
No Nausea or Vomiting	9.37585	11800
Vomiting	9.65014	15524
Vomiting	9.61627	15007
Vomiting	9.9823	21640
No Nausea or Vomiting	9.87684	19474
Vomiting	9.08896	8857.01
No Nausea or Vomiting	9.2269	10167
Vomiting	10.6682	42965.8
No Nausea or Vomiting	9.54781	14014
No Nausea or Vomiting	10.0548	23267.9
Vomiting	10.2767	29047
Vomiting	9.13389	9264
No Nausea or Vomiting	9.75191	17187
No Nausea or Vomiting	9.71908	16632
Vomiting	9.6747	15910
Vomiting	9.10831	9030
No Nausea or Vomiting	9.92881	20513
No Nausea or Vomiting	9.25923	10501
Vomiting	10.1202	24840
Vomiting	8.72535	6157
No Nausea or Vomiting	9.74514	17071
No Nausea or Vomiting	9.04476	8474
No Nausea or Vomiting	9.67659	15940
Vomiting	9.18993	9798
Vomiting	9.70869	16460
Vomiting	10.4038	32985.1
No Nausea or Vomiting	10.1911	26664
Vomiting	9.79451	17935
No Nausea or Vomiting	10.4577	34810
No Nausea or Vomiting	9.09807	8938
No Nausea or Vomiting	9.54881	14028
No Nausea or Vomiting	9.57255	14365
No Nausea or Vomiting	9.71686	16595
Vomiting	9.74215	17020
Vomiting	9.5117	13517
No Nausea or Vomiting	9.83478	18672
Vomiting	9.71571	16576
No Nausea or Vomiting	9.34102	11396
No Nausea or Vomiting	9.28285	10752
No Nausea or Vomiting	9.27294	10646
Vomiting	9.3072	11017
Vomiting	9.54273	13943
Vomiting	9.58445	14537
No Nausea or Vomiting	9.61641	15009
Vomiting	9.814	18288
Vomiting	9.76187	17359
No Nausea or Vomiting	9.7675	17457
Vomiting	9.17647	9667.01
No Nausea or Vomiting	9.42907	12445
No Nausea or Vomiting	9.55895	14171
No Nausea or Vomiting	8.99653	8075
No Nausea or Vomiting	9.49837	13338
Vomiting	8.99455	8059
No Nausea or Vomiting	9.82081	18413
Vomiting	9.45242	12739
No Nausea or Vomiting	9.37856	11832
No Nausea or Vomiting	9.88502	19634
Vomiting	10.4277	33781.9
Vomiting	9.79951	18025
No Nausea or Vomiting	8.76764	6423
No Nausea or Vomiting	10.0182	22430.1
Vomiting	9.34058	11391
No Nausea or Vomiting	9.23805	10281
No Nausea or Vomiting	9.23328	10232
Vomiting	9.61447	14980
Vomiting	9.82493	18489
Vomiting	9.69412	16222
No Nausea or Vomiting	9.67915	15981
No Nausea or Vomiting	10.4013	32902
No Nausea or Vomiting	9.78431	17753
Vomiting	9.33856	11368
No Nausea or Vomiting	9.4064	12166
No Nausea or Vomiting	8.75998	6374
No Nausea or Vomiting	8.92106	7488
Vomiting	9.45946	12829
Vomiting	9.07177	8706
Vomiting	9.86745	19292
Vomiting	10.416	33390.9
No Nausea or Vomiting	9.62813	15186
Vomiting	9.43827	12560
No Nausea or Vomiting	9.39972	12085
No Nausea or Vomiting	9.31731	11129
No Nausea or Vomiting	9.73483	16896
No Nausea or Vomiting	9.52003	13630
Vomiting	9.35988	11613
No Nausea or Vomiting	9.3832	11887
Vomiting	9.4697	12961
No Nausea or Vomiting	9.76492	17412
No Nausea or Vomiting	9.55888	14170
No Nausea or Vomiting	8.5841	5346
No Nausea or Vomiting	9.50644	13446
Vomiting	9.20301	9926.99
Vomiting	9.67677	15943
Vomiting	10.0383	22886.9
Vomiting	9.60022	14768
Vomiting	9.40689	12172
Vomiting	9.4547	12768
No Nausea or Vomiting	9.93755	20693
No Nausea or Vomiting	9.70778	16445
No Nausea or Vomiting	9.30237	10964
No Nausea or Vomiting	9.30465	10989
No Nausea or Vomiting	9.70984	16479
Vomiting	10.0345	22799
No Nausea or Vomiting	9.599	14750
Vomiting	10.1872	26561
No Nausea or Vomiting	9.86667	19277
No Nausea or Vomiting	9.47999	13095
No Nausea or Vomiting	9.8706	19353
No Nausea or Vomiting	9.27828	10703
No Nausea or Vomiting	10.0538	23243.9
Vomiting	9.41116	12224
No Nausea or Vomiting	9.20744	9971.01
Vomiting	9.59349	14669
Vomiting	9.92231	20380
Vomiting	10.1253	24968
Vomiting	9.45884	12821
Vomiting	9.62635	15159
Vomiting	9.48037	13100
No Nausea or Vomiting	9.49897	13346
No Nausea or Vomiting	9.40771	12182
No Nausea or Vomiting	9.22405	10138
No Nausea or Vomiting	9.3628	11647
No Nausea or Vomiting	9.14399	9358
No Nausea or Vomiting	9.64988	15520
Vomiting	9.41336	12251
No Nausea or Vomiting	9.46102	12849
No Nausea or Vomiting	9.77707	17625
Vomiting	9.05006	8519.01
No Nausea or Vomiting	9.41922	12323
No Nausea or Vomiting	10.1057	24481.9
No Nausea or Vomiting	9.30237	10964
Vomiting	9.84538	18871
Vomiting	9.36777	11705
No Nausea or Vomiting	9.52945	13759
Vomiting	9.50554	13434
No Nausea or Vomiting	9.33141	11287
Vomiting	9.59185	14645
No Nausea or Vomiting	9.45234	12738
No Nausea or Vomiting	9.76256	17371
No Nausea or Vomiting	9.58438	14536

## Sheet: 2023_02_26_figure1bc_source_dat
Group	gdf15_raw	Natural log-transformed GDF15 concentrations	Gestational Age (weeks)
HG	10015	9.21184	10
HG	2849.5	7.9549	7
HG	31045	10.3432	10
HG	9325	9.14045	7
HG	11460	9.34662	9
HG	19690	9.88787	9
HG	12635	9.44423	7
HG	13960	9.54395	8
HG	28195	10.2469	10
HG	8180	9.00945	9
Control	16080	9.68533	8
HG	16320	9.70015	10
HG	8795	9.08194	10
Control	8685	9.06935	7
Control	16655	9.72047	9
Control	8190	9.01067	6
Control	2000	7.6009	6
HG	5580	8.62694	8
HG	15395	9.6418	8
HG	6785	8.82247	7
HG	40915	10.6192	29
Control	36715	10.5109	31
Control	25560	10.1488	30
HG	10510	9.26008	11
Control	2009	7.60539	6
HG	11515	9.35141	7
Control	28000	10.24	35
Control	14365	9.57255	26
HG	14530	9.58397	9
HG	18165	9.80725	10
Control	3585	8.18451	7
HG	18110	9.80422	11
HG	22360	10.015	9
Control	3858.5	8.25803	7
Control	12425	9.42746	9
HG	17785	9.78611	10
HG	31085	10.3445	7
HG	23070	10.0463	10
Control	10280	9.23795	8
Control	10410	9.25052	9
Control	9290	9.13669	11
Control	11040	9.30928	9
Control	6115	8.7185	10
Control	7880	8.97208	9
Control	12700	9.44936	10
Control	21645	9.98253	10
Control	17355	9.76164	8
HG	3450	8.14613	7
Control	5160	8.54869	8
Control	14560	9.58603	10
Control	13035	9.47539	11
HG	12865	9.46227	10
Control	15790	9.66713	9
Control	27785	10.2323	9
HG	15240	9.63168	10
Control	3675.5	8.20944	8
HG	15430	9.64407	10
HG	17580	9.77452	9
Control	11360	9.33785	7
HG	9395	9.14793	9
Control	6895	8.83855	9
Control	14020	9.54824	10
HG	22745	10.0321	9
HG	10220	9.2321	8
HG	3253.5	8.08749	7
HG	21570	9.97906	8
Control	2000	7.6009	9
Control	9010	9.10609	9
HG	9500	9.15905	11
Control	8635	9.06358	7
HG	9455	9.1543	9
Control	12450	9.42948	8
Control	16595	9.71686	11
HG	16515	9.71203	7
HG	25715	10.1548	11
HG	15410	9.64277	7
Control	8585	9.05777	12
HG	9125	9.11877	8
HG	14525	9.58363	10
Control	11645	9.36263	7
Control	14650	9.5922	7
Control	13810	9.53315	9
Control	15975	9.67878	8
Control	6045	8.70699	7
HG	11110	9.3156	8
Control	5900	8.68271	7
HG	14780	9.60103	7
HG	19015	9.85298	10
HG	11605	9.35919	9
HG	14365	9.57255	10
Control	2000	7.6009	7
HG	11545	9.35401	8
Control	4385.5	8.38606	8
Control	4342.5	8.37621	7
Control	2901	7.97281	11
Control	9600	9.16952	10
Control	13750	9.52879	9
Control	9725	9.18245	9
Control	10425	9.25196	9
HG	17240	9.75499	8
HG	14615	9.5898	9
HG	5130	8.54286	8
Control	19725	9.88964	11
HG	18445	9.82255	8
HG	13780	9.53097	7
Control	9340	9.14206	10
Control	12085	9.39972	8
Control	12980	9.47116	7
HG	12330	9.41979	8
HG	29970	10.3079	8
Control	8860	9.0893	8
HG	9635	9.17316	7
HG	10005	9.21084	7
