# Supplementary material for: GDF15 linked to maternal risk of nausea and vomiting during pregnancy
Source: Nature. 2023 Dec 13;625(7996):760–7. doi: 10.1038/s41586-023-06921-9 (PMC10808057; doi:10.1038/s41586-023-06921-9)
Supplement: Supplementary file 6 — Source Data Fig. 2 [file 41586_2023_6921_MOESM6_ESM.xls]

## Sheet: 2023_02_26_source_data_2_c_d
sample_name	H	D	Foetus	Mother
1	0.00235015	3.83107e-05	H	H/D
1	0.00172648	4.30506e-05	H	H/D
1	0.00590993	0	H	H/D
1	0.0188517	6.29829e-06	H	H/D
2	2.33279e-05	0.00344156	D	H/D
2	1.18361e-05	0.00277752	D	H/D
2	1.79009e-05	0.00485325	D	H/D
2	3.09403e-05	0.00472155	D	H/D
3	6.26839e-06	0.00640595	D	H/D
3	1.05558e-05	0.00964641	D	H/D
3	2.08338e-05	0.0152579	D	H/D
3	3.33418e-06	0.0165318	D	H/D
4	0.0029906	4.01652e-05	H	H/D
4	0.00215816	7.38455e-05	H	H/D
4	0.00456346	8.69404e-05	H	H/D
4	0.0157214	0.000114848	H	H/D
5	2.14018e-05	0.0042541	D	H/D
5	0.000184447	0.00701303	D	H/D
5	7.40694e-06	0.0145179	D	H/D
5	1.50664e-05	0.0322899	D	H/D
6	4.57476e-06	0.00555556	D	H/D
6	0.000193283	0.00986908	D	H/D
6	1.24787e-05	0.0191559	D	H/D
6	1.06081e-05	0.0382288	D	H/D
7	6.31682e-06	0.000590955	D	H/D
7	1.04907e-05	0.00538628	D	H/D
7	3.10456e-05	0.0132922	D	H/D
7	2.98723e-05	0.0443849	D	H/D

## Sheet: 2023_02_26_source_data_2e
sample_name	H	D	Foetus	Mother
1	0.0077	0.0142	HD	HH
1	0.0039	0.0083	HD	HH
1	0.0066	0.0153	HD	HH
1	0.0077	0.0206	HD	HH
2	0.0053	0.0121	HD	HH
2	0.0063	0.0111	HD	HH
2	0.0067	0.0141	HD	HH
2	0.0122	0.023	HD	HH
3	0.0066	0.0083	HD	HH
3	0.0122	0.0181	HD	HH
3	0.0162	0.0187	HD	HH
3	0.0174	0.0207	HD	HH
4	0.0127	0.0134	HD	HH
4	0.0155	0.0185	HD	HH
4	0.0104	0.0181	HD	HH
4	0.0179	0.0264	HD	HH
5	0.0137	0.0189	HD	HH
5	0.0096	0.0087	HD	HH
5	0.0111	0.0169	HD	HH
5	0.0243	0.0338	HD	HH
6	0.0059	0.0104	HD	HH
6	0.0083	0.0161	HD	HH
6	0.0148	0.0226	HD	HH
6	0.0156	0.0274	HD	HH
7	0.0052	0.0098	HD	HH
7	0.0097	0.018	HD	HH
7	0.0093	0.014	HD	HH
8	0.0103	0.0176	HD	HH
8	0.0099	0.0162	HD	HH
8	0.0102	0.0223	HD	HH
8	0.0101	0.0219	HD	HH
9	0.0125	0.0225	HD	HH
9	0.0067	0.014	HD	HH
9	0.0067	0.0163	HD	HH
9	0.0126	0.0453	HD	HH
10	0.0031	0.0046	HD	HH
10	0.0053	0.0132	HD	HH
10	0.0104	0.0231	HD	HH
10	0.014	0.0317	HD	HH
11	0.01	0.0179	HD	HH
11	0.053	0.0736	HD	HH
11	0.0783	0.1093	HD	HH
11	0.0137	0.0256	HD	HH
12	0.0866	0.074	HD	HH
12	0.0125	0.0186	HD	HH
12	0.0156	0.0229	HD	HH
12	0.1018	0.1173	HD	HH
