# Supplementary material for: GDF15 linked to maternal risk of nausea and vomiting during pregnancy
Source: Nature. 2023 Dec 13;625(7996):760–7. doi: 10.1038/s41586-023-06921-9 (PMC10808057; doi:10.1038/s41586-023-06921-9)
Supplement: Supplementary file 7 — Source Data Fig. 3 [file 41586_2023_6921_MOESM7_ESM.xls]

## Sheet: 2023_02_source_data_figure_3c_s
gdf15	group
631.716	Control
335.463	Control
881.502	Control
394.701	Control
494.01	Control
332.119	Control
380.043	Control
334.843	Control
353.817	Control
371.074	Control
402.398	Control
241.173	Control
364.301	Control
437.09	Control
367.502	Control
395.697	Control
621.72	Control
352.529	Control
397.782	Control
480.595	Control
1175.21	Control
1152.26	Control
2092.86	Control
748.774	Control
632.043	Control
905.663	Control
1299.97	Control
969.413	Control
957.367	Control
760.715	Control
2878.37	Control
1112.8	Control
1391.96	Control
1340.93	Control
2512.45	Control
1678.86	Control
1102.54	Control
1780.9	Control
1061.79	Control
1985.75	Control
201.283	C211G
601.019	Control
553.42	Control
534.539	C211G
939.742	Control
3102.77	Control
373.273	C211G
341.601	Control
333.323	Control
131.195	C211G
464.484	Control
321.125	Control
590.587	C211G
1439.51	Control
1078.19	Control
103.459	C211G
375.899	Control
430.881	Control
316.81	C211G
554.308	Control
474.153	Control
363.207	C211G
642.978	Control
567.383	Control
545.737	C211G
1572.33	Control
4838.79	Control
952.876	C211G
1059.62	Control
1097.02	Control
