# Supplementary material for: GDF15 linked to maternal risk of nausea and vomiting during pregnancy
Source: Nature. 2023 Dec 13;625(7996):760–7. doi: 10.1038/s41586-023-06921-9 (PMC10808057; doi:10.1038/s41586-023-06921-9)
Supplement: Supplementary file 8 — Source Data Fig. 4 [file 41586_2023_6921_MOESM8_ESM.xlsx]

## Sheet: source_data_figure_4_b
	-Acute GDF-15																				+Acute GDF-15
CONTROL	3.17	5.3	4.6	4.19	3.75	3.75	3.44	2.34	3.09			2.66	3.91	3.13	3.92	3.62	3.69	3.06			1.6	3.9	3	3.39	3.47	3.48	2.2	1.57	2.85		1.9	2.2	1.97	2.46	3.54	2.42	2.71	2.56
FC_GDF15	3.85	3.26	3.12	3.51	4.33	4.21	4.38	3.18	3.05	2.99	2.9	2.54	2.58	2.77	3.81	2.42	4.38	3.83	3.53		4	3.98	4	3.55	4.76	4.29	4.36	3.07	2.95	2.98	3.36	3.94	2.31	2.88	3.26	3.54	3.87	3.16	2.94

## Sheet: source_data_figure_4_c
	-Acute GDF-15																				+Acute GDF-15
CONTROL	32.6	31.8	29.8	31.3	27.4	28	29.7	26.6	22.4		31.1	27.2	22	28.5	30.8	27.4	34.1	30.9			31.5	31.1	29.3	31.1	27.6	28.1	29	25.8	22.7		30.7	26.7	21.6	27.8	30.8	26.9	33.2	30.9
FC_GDF15	29.3	30.7	27.6	28.8	30.2	29.4	29.1	27.4	22.7	27	25.1	29.5	23	19.9	29	28.7	30.3	30.5	27.8		29.9	30.7	28.2	29.1	31	30	29.6	27.7	23.2	27.7	25.3	30.1	22.6	20.4	28.6	28.8	30.1	30	27.7

## Sheet: source_data_figure_4_d_e
	-GDF15 males															+GDF15 males															-GDF15 females																		+GDF15 females
WT	4.95	4.61	5.14	4.11	3.68	5.39	3.67	3.87	4.96	4.08	4.45	4.06	4.32	5.02	3.85	3.82	4.49	4.43	3.93	3.81	4.23	4.09	4.54	4.93	4.79	5.98	4.56	4.55	4.34	4.65	3.98	3.93	3.04	2.75	3.44	4.78	4.94												3.75
GDF15KO	4.32	3.25	4.86	4.91	6.25	4.59	4.47	5.32	3.62	4.52	3.96		3.28	4.64		3.98	4.44	3.93	3.99	4.64	3.85	3.54	3.99	3.47	4.92	4.29		3.15	5.09		4.48	4.06	4.05	4.1	3.71	4.29	3.73	5.44	3.98	3.46	3.89	3.46	4.27	4.75	4.65	4.09	4.21	4.48	2.48
[truncated: 17 more columns]
