# Supplementary material for: GDF15 linked to maternal risk of nausea and vomiting during pregnancy
Source: Nature. 2023 Dec 13;625(7996):760–7. doi: 10.1038/s41586-023-06921-9 (PMC10808057; doi:10.1038/s41586-023-06921-9)
Supplement: Supplementary file 9 — Source Data Extended Data Fig. 2 [file 41586_2023_6921_MOESM9_ESM.xlsx]

## Sheet: source_data_extended_fig_2a
sample_name	time	maternal_fraction_calc
1	12	3.20797
1	20	4.86576
1	28	0
1	36	0.0667971
2	12	1.34653
2	20	0.84866
2	28	0.734978
2	36	1.30207
3	12	0.195514
3	20	0.218615
3	28	0.272716
3	36	0.0403284
4	12	2.6505
4	20	6.61696
4	28	3.73905
4	36	1.45044
5	12	1.00113
5	20	5.12532
5	28	0.101986
5	36	0.0932761
6	12	0.164556
6	20	3.84171
6	28	0.1302
6	36	0.0554825
7	12	2.11522
7	20	0.388777
7	28	0.466035
7	36	0.134515

## Sheet: source_data_extended_fig_2b
sample_name	time	relative_abundance_gdf15
1	12	65.8813
1	20	48.8092
1	28	163.014
1	36	520.162
2	12	95.5725
2	20	76.9391
2	28	134.362
2	36	131.088
3	12	24.8444
3	20	101.685
3	28	71.0532
3	36	157.603
4	12	38.0994
4	20	45.7829
4	28	115.049
4	36	268.043
5	12	61.2029
5	20	251.445
5	28	179.861
5	36	696.199
6	12	56.5952
6	20	94.1941
6	36	501.735
7	12	176.869
7	20	266.369
7	28	421.435
7	36	456.091
8	12	83.5979
8	20	61.5657
8	28	128.273
8	36	436.814
9	12	208.382
9	20	192.691
9	36	410.86
10	12	117.932
10	20	198.529
10	28	400.655
10	36	891.072
11	20	46.3418
11	28	187.129
11	36	209.126
12	12	201.183
12	20	200.259
12	28	461.2
12	36	1199.27
13	12	153.366
13	20	277.551
13	28	528.725
13	36	1054.76
14	12	16.4746
14	20	148.86
14	28	367.498
14	36	1225.1

## Sheet: source_data_extended_fig_2c
experiment	peptide	relative_abundance
1	H	1.14962
2	H	0.733312
3	H	0.708396
4	H	1.12929
5	H	1.19514
6	H	1.04455
1	D	1.06553
2	D	0.780949
3	D	0.633463
4	D	1.10877
5	D	1.16747
6	D	1.28351
