# Supplementary material for: GDF15 linked to maternal risk of nausea and vomiting during pregnancy
Source: Nature. 2023 Dec 13;625(7996):760–7. doi: 10.1038/s41586-023-06921-9 (PMC10808057; doi:10.1038/s41586-023-06921-9)
Supplement: Supplementary file 10 — Source Data Extended Data Fig. 6 [file 41586_2023_6921_MOESM10_ESM.xlsx]

## Sheet: source_extended_data_figure_6a
Day	Control																	FC_GDF15
1	3.23	4.98	5.63	4.77	3.15	3.79	2.59	3.71	1.78	1.68	3.95	3.8	3.35	4.43	4.62	4.02	4.59	3.3	2.84	2.56	3.41	2.87	4.16	3.25	2.05	1.45	0	1.71	1.16	1.95	1.89	2.87	2.85	3	2.07	2.67
2	3.6	5.05	5.65	4.36	3.27	4.15	3.04	2.52	2.42	3.12	3.88	4.26	2.74	4.26	3.57	3.21	2.73	3.4	3.34	3.54	3.57	5.39	4.07	4.56	2.75	2.56	2.86	3.18	3.24	2.46	2.39	2.96	4.19	3.78	3.61	3.38
3	3.56	6.03	5.25	4.74	4.22	4.2	3.78	2.44	3.56	2.48	3.22	4.68	3.52	4.43	4.27	4.24	3.87	3.79	3.52	3.33	3.59	4.5	4.86	4.87	3.07	3.32	3.13	3.4	2.72	2.7	2.81	4.36	2.43	4.56	4.13	3.86
4								1.8	3.38	2.13	2.95	2.54	2.65	3.89	2.91	3.09	2.72									3.26	3.27	4.08	4.21	2.83	3.07	3.56	3.48	3.97	3.39	3.14

## Sheet: source_extended_data_figure_6b
Time (Days)	Control																	FC_GDF15
0	0	0	0	0	0	0	0	0	0	0	0	0	0	0	0	0	0	0	0	0	0	0	0	0	0	0	0	0	0	0	0	0	0	0	0	0
1	-1.4881	0	1.3986	-1.5873	-2.5	0.711744	0	-3.75427	-5.85774	-4.86322	-5.24476	3.48259	-1.37931	1.98675	0.363636	0	-0.31348	-2.90323	0.321543	-2.8169	-2.66667	-4.9505	-2.99003	-2.41379	-1.79856	-5.80913	-13.9073	-4.98084	-5.07937	-3.37553	-5.26316	-1.36986	-3.42466	-2.28013	-6.30915	-2.84698
2	-2.97619	0	3.14685	-0.634921	-3.21429	-1.77936	-1.6835	-8.19113	-7.11297	-5.16717	-4.8951	4.47761	-2.06897	3.31126	1.09091	-2.61628	-1.25392	-5.48387	-2.89389	-4.22535	-4.33333	-1.9802	-5.31561	-1.03448	-2.15827	-8.29876	-12.2517	-5.74713	-6.98413	-4.64135	-8.61244	-1.36986	0.342466	-1.62866	-3.15457	-2.84698
3	-4.46429	1.9802	1.04895	-2.22222	-4.64286	-2.84698	-1.6835	-10.2389	-7.94979	-7.29483	-6.29371	8.95522	-4.13793	1.98675	-1.45455	-2.61628	-3.1348	-7.41935	-3.85852	-5.6338	-6.66667	-3.9604	-4.98339	-1.72414	-3.95683	-7.46888	-12.9139	-4.5977	-6.98413	-5.06329	-6.69856	-2.05479	-3.42466	-2.9316	-5.36278	-3.20285
4								-12.628	-9.62343	-9.11854	-7.34266	2.48756	-6.2069	-0.662252	-5.09091	-5.23256	-4.70219									-5.80913	-10.596	-5.36398	-6.03175	-5.48523	-5.74163	-3.76712	-3.76712	-5.53746	-7.25552	-4.62633
